# Supplementary material for: The Association Between BMI and Depression Symptoms Among College Students: A Study Based on Random Intercept Cross-Lagged Model
Source: Behav Sci (Basel). 2026 Jun 26;16(7):1058. doi: 10.3390/bs16071058 (PMC13405700; doi:10.3390/bs16071058)
Supplement: Supplementary file 1 [file behavsci-16-01058-s001.zip]

Archive with 1 entries (1 files):
- behavsci-4343277-supplementary.xlsx
