# Supplementary material for: The Association Between BMI and Depression Symptoms Among College Students: A Study Based on Random Intercept Cross-Lagged Model
Source: Behav Sci (Basel). 2026 Jun 26;16(7):1058. doi: 10.3390/bs16071058 (PMC13405700; doi:10.3390/bs16071058)
Supplement: Supplementary file 1 [file behavsci-16-01058-s001.zip › behavsci-4343277-supplementary.xlsx]

## Sheet: Sheet1
The parameters of each path in RI-CLPM
Path		β	SE	95% confidence intervals		p-value
Autoregressive paths	BMI T1 → BMI T2	0.41	0.06	[0.29,0.53]		P<0.001
	BMI T2 → BMI T3	0.44	0.08	[0.29.0.59]		P<0.001
	DS T1 → DS T2	0.24	0.06	[0.11,0.37]		P<0.001
	DS T2 → DS T3	0.44	0.08	[0.05,0.26]		P<0.01
Cross-lagged paths	BMI T1 → DS T2	-0.13	0.05	[-0.22,-0.04]		P<0.01
	BMI T2 → DS T3	-0.15	0.05	[-0.23,-0.05]		P<0.01
	DS T1 → BMI T2	-0.13	0.04	[-0.21,-0.04]		P<0.01
	DS T2 → BMI T3	-0.08	0.03	[-0.13,-0.03]		P<0.05
within-time residual correlations	BMI T1 ↔ DS T1	-0.11	0.06	[-0.22,0.01]		_
	BMI T2 ↔ DS T2	-0.1	0.06	[-0.21,0.01]		_
	BMI T3 ↔ DS T3	0.04	0.04	[-0.03,0.11]		_
Random intercept correlations	BMI RI ↔ DS RI	0.14	0.06	[0.03,0.25]		P<0.05
Note：Values are standardized coefficients. BMI RI ↔ DS RI represents the correlation between the random intercepts of BMI and depressive symptoms. DS= depressive symptoms.
